# Supplementary material for: Human Amniotic Epithelial Stem Cells Promote Colonic Recovery in Experimental Colitis via Exosomal MiR‐23a–TNFR1–NF‐κB Signaling
Source: Adv Sci (Weinh). 2024 Oct 8;11(44):2401429. doi: 10.1002/advs.202401429 (PMC11600273; doi:10.1002/advs.202401429)
Supplement: Supplementary file 2 — Supplemental Table 1 [file ADVS-11-2401429-s002.xlsx]

## Sheet: PCR primers
mmu-Pcna-for	TTGCACGTATATGCCGAGACC
mmu-Pcna-rev	GGTGAACAGGCTCATTCATCTCT
mmu-Mcm6-for	ACCAACCCAAGGTTTGGAGG
mmu-Mcm6-rev	TAATGCTCTCAGCGGTCTGTT
mmu-Ly6a-for	GAGGCAGCAGTTATTGTGGAT
mmu-Ly6a-rev	CGTTGACCTTAGTACCCAGGA
mmu-Lama3-for	ACACCTGGGACGTGGATTG
mmu-Lama3-rev	CTTGCAGGGTGAATGCTTCAT
mmu-Apaf1-for	ACCCCAGAGGCCGGTTATT
mmu-Apaf1-rev	TCCGCAGCTAACACAGACTTG
mmu-Bax-for	AGACAGGGGCCTTTTTGCTAC
mmu-Bax-rev	AATTCGCCGGAGACACTCG
mmu-Mptx1-for	GAGGGTTGCTGATCTCCCA
mmu-Mptx1-rev	GCCTTTCCCTTCATGTCTGTTT
mmu-Cxcl1-for	CTTGAAGGTGTTGCCCTCAG
mmu-Cxcl1-rev	TGGGGACACCTTTTAGCATC
mmu-Fas-for	GCGGGTTCGTGAAACTGATAA
mmu-Fas-rev	GCAAAATGGGCCTCCTTGATA
mmu-TNFα-for	AGGCTGCCCCGACTACGT
mmu-TNFα-rev	GACTTTCTCCTGGTATGAGATAGCAAA
mmu-IFNγ-for	CAGCAACAGCAAGGCGAAA
mmu-IFNγ-rev	CTGGACCTGTGGGTTGTTGAC
mmu-Il6-for	TTTCCTCTGGTCTTCTGGAGTA
mmu-Il6-rev	CTCTGAAGGACTCTGGCTTTG
mmu-Il1β-for	GAGGACATGAGCACCTTCTTT
mmu-Il1β-rev	GCCTGTAGTGCAGTTGTCTAA
mmu-Il12a-for	CTGGAACTACACAAGAACGAGAG
mmu-Il12a-rev	GGCACAGGGTCATCATCAAA
mmu-Agr2-for	ACAACTGACAAGCACCTTTCTC
mmu-Agr2-rev	GTTTGAGTATCGTCCAGTGATGT
mmu-Tff3-for	TTGCTGGGTCCTCTGGGATAG
mmu-Tff3-rev	TACACTGCTCCGATGTGACAG
mmu-Rel-for	AGAGGGGAATGCGGTTTAGAT
mmu-Rel-rev	TGTCCGGTTGTTGTCTGTGC
mmu-Bim-for	CCCGGAGATACGGATTGCAC
mmu-Bim-rev	GCCTCGCGGTAATCATTTGC
mmu-Mcp1-for	GCTGGAGAGCTACAAGAGGATCA
mmu-Mcp1-rev	TCTCTCTTGAGCTTGGTGACAAAA
mmu-Cxcl10-for	GAGATCATTGCCACGATGAA
mmu-Cxcl10-rev	CTCCAGTTAAGGAGCCCTTT

## Sheet: miR-agomir inhibitor
miR-23a-3p agomir-sense	AUCACAUUGCCAGGGAUUUCC
miR-23a-3p agomir-antisense	AAAUCCCUGGCAAUGUGAUUU
NC agomir-sense	UUCUCCGAACGUGUCACGUTT
NC agomir-antisense	ACGUGACACGUUCGGAGAATT
miR-23a-3p inhibitor	GGAAAUCCCUGGCAAUGUGAU
NC inhibitor	CAGUACUUUUGUGUAGUACAA

## Sheet: miRNA binding sequences
Pos-for	TCGAGGAAATCCCTGGCAATGTGAT
Pos-rev	AGCTATCACATTGCCAGGGATTTCC
TNFR1-wt-for	TCGAGCCTGAGCCAGCCACTTGTGAG
TNFR1-wt-rev	AGCTCTCACAAGTGGCTGGCTCAGGC
TNFR1-mut-for	TCGAGCCTGAGCCAGCCACAACACTG
TNFR1-mut-rev	AGCTCAGTGTTGTGGCTGGCTCAGGC
